# Supplementary material for: Data on security implications of the adoption of Internet of Things by public relations professionals
Source: Data Brief. 2019 Oct 15;27:104663. doi: 10.1016/j.dib.2019.104663 (PMC6838381; doi:10.1016/j.dib.2019.104663)
Supplement: Multimedia component 1 [file mmc1.zip]

Archive with 1 entries (1 files):
- PR IoT and Security Dataset.sav
